# Supplementary material for: A population of Vasa2 and Piwi1 expressing cells generates germ cells and neurons in a sea anemone
Source: Nat Commun. 2024 Oct 10;15:8765. doi: 10.1038/s41467-024-52806-4 (PMC11464780; doi:10.1038/s41467-024-52806-4)
Supplement: Supplementary file 4 — Source Data [file 41467_2024_52806_MOESM4_ESM.xlsx]

## Sheet: Supplementary Data 1
Supplementary Data 1
Summary of the location and relative expression levels of genes, proteins and transgenes in juveniles and adults
		Mesenteries											Body wall gastrodermis	Epidermis
		Gonad region				Subpharyngeal region	Pharynx region	Trophic region	Throughout the mesenteries				Throughout polyp	Throughout polyp
Adult	Figure references	Oogonia in somatic gonad epithelium	Oocytes	Spermatogonia	Basiepithelial cells in septal filament	Basiepithelial cells in septal filament	Basiepithelial cells	Basiepithelial cells in septal filament	Cnidoglandular tract / single cells	Ciliated tract	Retractor muscle / single cells	Parietal muscle /single cells	Single cells	Broad epithelial
vasa2 mRNA	Fig. S1	n.d.	+++	+++	0	n.d.	n.d.	n.d.	0	0	n.d.	n.d.	n.d.	n.d.
Vasa2 protein	Fig. 1, S2, S3	+++	+++	+++	+++	+++	+++	+++	0	0	0	0	0	0
vasa2::mOr2 mRNA	Fig. S7	n.d.	+++	+++	+++	n.d.	n.d.	n.d.	0	0	0	0	0	0
vasa2::mOr2 protein	Fig. 5	+++	+++	+++	+++	n.d.	n.d.	n.d.	+	++	++	++	++	++
piwi1 mRNA	Fig.1	n.d.	+++	+++	+++	n.d.	n.d.	n.d.	0	0	n.d.	n.d.	n.d.	n.d.
mOr2-Piwi1; mOr2 mRNA	Fig. S7	n.d.	+++	+++	+++	n.d.	n.d.	n.d.	0	0	n.d.	0	0	0
mOr2-Piwi1 protein	Fig. 1, 3, 4	+++	+++	+++	+++	n.d.	+++	+++	0	0	0	+	n.d.	+
GFP(-P2A-Piwi1) protein	Fig. 3, 4	+++	+++	+++	+++	n.d.	n.d.	n.d.	+	0	0	++	n.d.	+
piwi2 mRNA	Fig. S1	n.d.	+++	+++	+++	n.d.	n.d.	n.d.	0	0	n.d.	n.d.	n.d.	n.d.
vasa1 mRNA	Fig. S1	n.d.	+++	+++	0	n.d.	n.d.	n.d.	0	0	n.d.	n.d.	n.d.	n.d.
pl10 mRNA	Fig. S1	n.d.	+++	+++	+++	n.d.	n.d.	n.d.	0	0	n.d.	n.d.	n.d.	n.d.
tudor mRNA	Fig. S1	n.d.	+++	+++	+++	n.d.	n.d.	n.d.	0	0	n.d.	n.d.	n.d.	n.d.
Juvenile
vasa2 mRNA	Fig. 2	n.a.	n.a.	n.a.	n.a.	n.d.	n.d.	+++	0	0	0	0	0	0
Vasa2 protein	Fig. S9	n.a.	n.a.	n.a.	n.a.	+++	+++	+++	0	0	0	0	0	0
vasa2::mOr2 mRNA	Fig. S7	n.a.	n.a.	n.a.	n.a.	+++	n.d.	+++	0	0	0	0	0	0
vasa2::mOr2 protein	Fig. S8, S9	n.a.	n.a.	n.a.	n.a.	+++	+++	+++	++	++	++	++	++	++
piwi1 mRNA	Fig. 2	n.a.	n.a.	n.a.	n.a.	+++	+++	n.d.	0	0	0	0	0	0
mOr2-Piwi1; mOr2 mRNA	Fig. S7	n.a.	n.a.	n.a.	n.a.	n.d.	n.d.	+++	0	0	0	0	0	0
mOr2-Piwi1 protein	Fig. 2, 3, 4, S4	n.a.	n.a.	n.a.	n.a.	+++	n.d.	+++	+	0	+	+	+	+
GFP(-P2A-Piwi1) protein	Fig. 3, 4, 6, 7, S8	n.a.	n.a.	n.a.	n.a.	+++	n.d.	+++	+	+	++	++	++	++
		Legend
		+++: strong expression
		++: low expression
		+: near detection limit
		0: not detected
		n.d.: not determined
		n.a.: not applicable

## Sheet: Supplementary Data 2
Supplementary Data 2
Source data underlying the flow cytometry data presented in Fig. 2K-N
			Proportion						EdU Index
			[mOr2-Piwi1+] high cells		[mOr2-Piwi1+] low cells				[mOr2-Piwi1+] high cells		[mOr2-Piwi1+] low cells
			Juveniles	Adults	Juveniles	Adults			Juveniles (1d pulse)	Adults (3d pulse)	Juveniles (1d pulse)	Adults (3d pulse)
			0.039	0.11	50.3	14			69.2	32	66.6	51.9
			0.064	0.81	54.5	51.8			68.4	51.4	58.6	46.1
			0.04	0.32	51	23.5			78.1	51.4	64.3	46.3
			0.052	0.16	55.8	21.2			75.1	45.2	62.9	40.1
			0.034	0.53	54	16.5			73.9	26.4	64.4	23.4
				0.17		5.87				28.1		44.1
				0.65		14.1				56.3		37.8
		Mean	0.0458	0.392857	53.12	20.9957		Mean	72.94	41.5429	63.36	41.3857
		St. Dev.	0.0108517	0.253023	2.11225	13.6314		St. Dev.	3.65546	11.505	2.65827	8.47086
